# Supplementary material for: Whole Genome Sequencing and Molecular Analysis of Carbapenemase-Producing Escherichia coli from Intestinal Carriage in Elderly Inpatients
Source: Microorganisms. 2022 Aug 3;10(8):1561. doi: 10.3390/microorganisms10081561 (PMC9413394; doi:10.3390/microorganisms10081561)
Supplement: Supplementary file 1 [file microorganisms-10-01561-s001.zip]

Archive with 1 entries (1 files):
- microorganisms-1825240-supplementary.pdf
